# Supplementary material for: Insight into the CBL and CIPK gene families in pecan (Carya illinoinensis): identification, evolution and expression patterns in drought response
Source: BMC Plant Biol. 2022 Apr 28;22:221. doi: 10.1186/s12870-022-03601-0 (PMC9047272; doi:10.1186/s12870-022-03601-0)
Supplement: Supplementary file 1 — Additional file 1: Table S1. CBL and CIPK genes identified in pecan and their sequence characteristics. Table S2. Motif sequences of pecan CBLs. Table S3. Motif sequences of pecan CIPKs. Table S4. Duplication events and related Ka/Ks values of pecan CBLs and CIPKs. Table S5. The CBL and CIPK protein numbers in different plant species. Table S6. Specific primers of pecan CBL and CIPK genes for qRT-PCR analysis. [file 12870_2022_3601_MOESM1_ESM.xlsx]

## Sheet: Table S1
Table S1: CBL and CIPK genes identified in pecan and their sequence characteristics.
Gene ID	Gene Length (bp)	Amino Acid Length (aa)	Exon numbers	MW (Da)	pI	Instability index	GRAVY	Group
CiPaw.12G140900-CBL	4147	179	8	21121.2	4.73	53.13	-0.255	IV
CiPaw.11G207000-CBL	4176	226	10	26028.6	4.82	49.21	-0.258	IV
CiPaw.10G083600-CBL	11886	212	9	24417.8	4.88	50.52	-0.3	IV
CiPaw.09G110800-CBL	13131	213	10	24364.7	4.69	42.94	-0.195	IV
CiPaw.11G071800-CBL	9926	252	9	29077.3	4.6	44.13	-0.044	III
CiPaw.11G119600-CBL	2129	250	9	28750.7	4.62	34.5	-0.122	II
CiPaw.05G196600-CBL	5181	226	9	25972.5	4.78	40.84	-0.271	II
CiPaw.02G141200-CBL	3243	226	10	26006.5	4.74	44.13	-0.242	I
CiPaw.02G141100-CBL	5058	226	10	25889.5	4.84	43.42	-0.18	I
CiPaw.13G065400-CIPK	2247	426	1	48129.1	8.83	33.97	-0.379	E
CiPaw.14G052000-CIPK	1302	433	1	48843.1	8.79	37.04	-0.388	E
CiPaw.09G219000-CIPK	1997	439	1	49798.1	8.08	31.27	-0.254	E
CiPaw.10G164300-CIPK	1332	443	1	49963.9	6.54	27.89	-0.363	E
CiPaw.09G070900-CIPK	2276	492	2	55346.6	8.44	38	-0.282	E
CiPaw.10G060400-CIPK	2953	475	3	53153.9	7.61	39.1	-0.258	E
CiPaw.16G114100-CIPK	1773	438	1	49022.5	9.12	35.38	-0.317	E
CiPaw.15G175200-CIPK	1314	437	1	49037.6	9.14	30.94	-0.361	E
CiPaw.10G060300-CIPK	1641	447	2	50855.9	9.28	30.86	-0.375	E
CiPaw.10G164100-CIPK	2364	464	3	52574.8	9.23	37.26	-0.399	E
CiPaw.09G218800-CIPK	1544	466	1	52511	9.39	35.11	-0.387	E
CiPaw.13G065800-CIPK	2660	459	2	52568.6	9.06	42.16	-0.488	E
CiPaw.02G118000-CIPK	1296	431	1	47931.3	9.06	39.83	-0.234	E
CiPaw.01G192800-CIPK	1308	435	1	47896.9	8.92	38.19	-0.191	E
CiPaw.07G229400-CIPK	1792	440	2	49721.8	9	33.28	-0.168	E
CiPaw.01G254400-CIPK	1901	453	1	51063.2	8.61	38.18	-0.257	E
CiPaw.08G057800-CIPK	12023	449	14	51092.4	8.94	39.5	-0.135	D
CiPaw.07G161900-CIPK	6346	445	14	50779.5	7.18	42.51	-0.247	D
CiPaw.04G172400-CIPK	9728	441	15	49923.9	9.03	33.46	-0.188	D
CiPaw.03G245300-CIPK	9113	442	15	49729.6	8.43	37.4	-0.148	D
CiPaw.14G089100-CIPK	19436	398	13	45423.4	8.51	34.26	-0.395	C
CiPaw.13G121800-CIPK	24147	441	17	50468	6.14	37.9	-0.416	C
CiPaw.02G044300-CIPK	6722	460	15	52327.1	8.82	39.78	-0.395	C
CiPaw.01G081200-CIPK	6122	451	14	51249.8	8.79	36.47	-0.461	C
CiPaw.10G089200-CIPK	8192	456	15	51181.9	8.8	33.99	-0.322	C
CiPaw.09G120600-CIPK	8121	460	15	51465.4	9.1	34.29	-0.33	C
CiPaw.08G037800-CIPK	4600	471	15	53028.3	5.67	47.18	-0.459	B
CiPaw.07G189200-CIPK	2970	426	15	48217.1	5.85	44.83	-0.466	B
CiPaw.01G129000-CIPK	4734	440	12	49306.7	8.09	33.58	-0.303	A
CiPaw.02G069100-CIPK	5366	427	12	48020.2	7.12	31.89	-0.338	A

## Sheet: Table S2
Table S2: Motif sequences of pecan CBLs.
Motifs	Sequences
Motif 1	HNGVJEFEEFVRALSVFHPNAPIEDKIDFAFRLYDLKQTGFIERZEVKQM
Motif 2	IIDKTFEEADTKHDGKIDKEEWRSLVLRHPSLLKNMTLPYLKDITTTFPS
Motif 3	FSVSEIEALYELFKKJSSSVIDDGLINKEEFQLALFKTNKKENLFADRVF
Motif 4	VVATLAESGMNLSDE
Motif 5	MLQCIDGLKHLCASLLRCCDLDLYKQSRG
Motif 6	LEDPELLASET
Motif 7	FVFHSZVD
Motif 8	DLFDTK
Motif 9	MGCFHSKKAK
Motif 10	RPFRGFIEAQIFSFAJCCGRQHRCDC

## Sheet: Table S3
Table S3: Motif sequences of pecan CIPKs.
Motifs	Sequences
Motif 1	DGLLHTTCGTPAYVAPEVLNKKGYDGAKADIWSCGVILFVLLAGYLPFDD
Motif 2	EDEARKYFQQLISAVDYCHSRGVYHRDLKPENLLLDENGNLKVSDFGLSA
Motif 3	NLMAMYKKIYKAEFRCPPWFSPEAKRLJSRJLDPNPETRITIEEIMEBEW
Motif 4	PNIVRLHEVMATKTKIYFVMEYVKGGELFDKIAKGG
Motif 5	KYELGRLLGEGTFAKVYHARNIETGESVA
Motif 6	AEIFEVAPSLHVVEVRKSGGDTLEYHKFY
Motif 7	LKVGMIEQIKREISIMRLVRH
Motif 8	KRETRFTSKKPASEIISKJEEIAKPLGF
Motif 9	PASLNAFDJISLSSG
Motif 10	LDLSGLFE
Motif 11	KDLRPALKDIVWKWQ
Motif 12	KBYKVKLEGSKEGRKGQLAVA
Motif 13	IKVIDKEK
Motif 14	EEDEDVNLDDVDAVFBDSEES
Motif 15	FKKGYKPV
Motif 16	FYIEDDKLCNVVDD
Motif 17	LSQQVR
Motif 18	QQQQQQEQQEQQEP
Motif 19	KLGLGKGRVVVVVEVVELTEELVVVEVKVIEGGVESEEQ
Motif 20	NKELKPKLQNLMHEEA

## Sheet: Table S4
Table S4: Duplication events and related Ka/Ks values of pecan CBLs and CIPKs.
Gene ID	Gene ID	Ka	Ks	Ka/Ks
CiCBLs
CiPaw.05G196600	CiPaw.11G119600	0.288972	1.68534	0.171462
CiPaw.09G110800	CiPaw.10G083600	0.0403104	0.350319	0.115067
CiPaw.09G110800	CiPaw.11G207000	0.0510093	1.00357	0.0508279
CiPaw.09G110800	CiPaw.12G140900	0.0590511	1.03309	0.0571599
CiPaw.10G083600	CiPaw.11G207000	0.0703551	0.888078	0.0792218
CiPaw.10G083600	CiPaw.12G140900	0.0796495	0.974077	0.0817692
CiPaw.11G207000	CiPaw.12G140900	0.0170893	0.222674	0.076746
CiPaw.02G141100	CiPaw.02G141200	0.128011	0.281524	0.454708
CiCIPKs
CiPaw.01G129000	CiPaw.02G069100	0.0580765	0.342682	0.169476
CiPaw.01G192800	CiPaw.02G118000	0.0682044	0.477529	0.142828
CiPaw.03G245300	CiPaw.04G172400	0.12194	0.365056	0.334032
CiPaw.07G161900	CiPaw.08G057800	0.0803563	0.263989	0.304393
CiPaw.07G189200	CiPaw.08G037800	0.0984664	0.316352	0.311256
CiPaw.07G229400	CiPaw.09G070900	0.423539	1.61843	0.261697
CiPaw.07G229400	CiPaw.15G175200	0.383555	2.48539	0.154324
CiPaw.07G229400	CiPaw.16G114100	0.38138	2.08058	0.183304
CiPaw.09G120600	CiPaw.10G089200	0.0383128	0.282266	0.135733
CiPaw.09G218800	CiPaw.10G164100	0.0623648	0.422251	0.147696
CiPaw.13G121800	CiPaw.14G089100	0.0326229	0.295739	0.11031
CiPaw.15G175200	CiPaw.16G114100	0.053365	0.534814	0.0997823

## Sheet: Table S5
Table S5: The CBL and CIPK protein numbers in different plant species.
Species	CBLs	CIPKs
B. braunii	1	1
P. patens	5	8
M. polymorpha	3	2
S. moellendorffii	4	5
A. trichopoda	4	12
A. comosus	8	21
O. sativa	10	35
A. thaliana	10	26
B. platyphylla	8	20
C. illinoinensis	9	30
C. cathayensis	9	30
J. regia	8	29
P. trichocarpa	13	29
S. purpurea	14	35
Total	106	283

## Sheet: Table S6
Table S6: Specific primers of pecan CBL and CIPK genes for qRT-PCR analysis.
Seq ID	Sequence
CBLs
CiPaw.02G141200F	GTCCGTCTCGCTAATACAACTC
CiPaw.02G141200R	TTGGAGCTCTTCCTTGTGTATG
CiPaw.05G196600F	GGGCTGCTATCACTCAAAGA
CiPaw.05G196600R	CATGTAAGGCCTCCACTTCA
CiPaw.11G071800F	GGAGGTGAAGCAAATGGTAGT
CiPaw.11G071800R	AGCTTCCTCAAAGGTCTTGTC
CiPaw.11G207000F	GGAGGTGAAGCAAATGGTAGT
CiPaw.11G207000R	AGCTTCCTCAAAGGTCTTGTC
CiPaw.12G140900F	GGAGGTGAAGCAAATGGTAGT
CiPaw.12G140900R	AGCTTCCTCAAAGGTCTTGTC
CIPKs
CiPaw.01G081200F	CTCCCGAGGTGCTAAATGATAAA
CiPaw.01G081200R	GGCAAGTAACCAGCCATAAGTA
CiPaw.01G129000F	CCTCAAGATCACCGATCAGATAAA
CiPaw.01G129000R	CGCCAGTCACATACTCTAACAC
CiPaw.02G118000F	GGTGCGAAAGAGAAGAGGTTTA
CiPaw.02G118000R	CTTCCTGGACTTTGTACCCTAATC
CiPaw.07G161900F	TCGTGACCAGGACTCTACAA
CiPaw.07G161900R	TGACAAACCTTCCACTCTCATC
CiPaw.08G037800F	CACCTGAGCTGCTTACGAATAA
CiPaw.08G037800R	GTTGCTGTCATCAAAGGGTAGA
CiPaw.09G070900F	CTGAAGAAGAAAGGCGGAGATAG
CiPaw.09G070900R	CGGCTTCCTCTAGCATCAAAT
CiPaw.10G164100F	CAAGATGGGTTGCTCCATACA
CiPaw.10G164100R	GCCAGCCAACAGAACAAATAAA
CiPaw.10G164300F	GAGTTCCAAGTCGAGGAAGATG
CiPaw.10G164300R	CGAGAACGAGATCAGATCGAAAG
CiPaw.13G065400F	GTGGAGGCTAAGAGGAAAGATG
CiPaw.13G065400R	GAGAGGTTTGGCCACTGATTA
CiPaw.14G052000F	CTGGTTCAAGAAGGGCTACAA
CiPaw.14G052000R	CAAACCGGGAGAGAAGGATATG
Actin gene
CiPaw.03G124400F	ACAGGGAGAAGATGACTCAAATC
CiPaw.03G124400R	CACTGGCATACAGAGAGAGAAC
